# Supplementary material for: S100A11 as an immune-related exosomal driver of colorectal cancer progression: a novel diagnostic biomarker
Source: Front Oncol. 2025 Jun 11;15:1590128. doi: 10.3389/fonc.2025.1590128 (PMC12187594; doi:10.3389/fonc.2025.1590128)
Supplement: Supplementary file 3 [file Table2.xlsx]

## Sheet: Sheet1
				10 pairs of colorectal cancer patients with S100A11 for qPCR										HCT116's si-S100A11 knocks out inefficiency
				Adjacent cancerous tissue			CRC tissue							NC		si-S100A11
				1			9.7949							1		0.138257
				1			7.81524							1		0.143178
				1			5.9656							1		0.134758
				1			6.35902
				1			7.16172
				1			8.73415							SW480's si-S100A11 knocks out inefficiency
				1			5.33936							NC		si-S100A11
				1			9.98664							1		0.236558
				1			6.30574							1		0.251439
				1			8.43663							1		0.194884
						CCK-8
		HCT116								average			SW480								average
		24h	NC	0.425	0.37	0.403	0.288	0.363	0.364	0.368833			24h	NC	0.435	0.426	0.433	0.431	0.416	0.459	0.433333
			si-S100A11	0.392	0.381	0.38	0.397	0.386	0.389	0.3875				si-S100A11	0.446	0.422	0.432	0.422	0.425	0.418	0.4275
		48h	NC	0.815	0.862	0.814	0.831	0.881	0.691	0.815667			48h	NC	0.803	0.812	0.804	0.794	0.811	0.819	0.807167
			si-S100A11	0.718	0.685	0.684	0.623	0.65	0.639	0.6665				si-S100A11	0.801	0.767	0.749	0.791	0.773	0.769	0.775
		72h	NC	1.2843	1.211	1.345	1.268	1.1245	1.25	1.24713			72h	NC	1.2903	1.3133	1.1883	1.1783	1.2233	1.2123	1.2343
			si-S100A11	0.855	0.789	0.775	0.711	0.757	0.737	0.770667				si-S100A11	0.965	0.962	0.849	0.974	0.902	1.022	0.945667
		96h	NC	1.568	1.508	1.6275	1.56844	1.67351	1.465	1.56841			96h	NC	1.73258	1.69909	1.70263	1.72903	1.72636	1.70531	1.71583
			si-S100A11	0.954	0.8545	0.97	0.939	0.955	1.0545	0.9545				si-S100A11	1.402	1.403	1.358	1.394	1.412	1.342	1.38517
		24h	NC	0.386	0.386121	0.386545	0.386034	0.406632	0.366666	0.386333			24h	NC	0.452	0.442	0.421	0.438	0.441	0.477	0.445167
			si-S100A11	0.385642	0.368692	0.408954	0.34538	0.362756	0.391578	0.377167				si-S100A11	0.447	0.439	0.441	0.436	0.441	0.423	0.437833
		48h	NC	0.688	0.702	0.738	0.693	0.672	0.706	0.699833			48h	NC	0.798	0.793	0.801	0.783	0.812	0.828	0.8025
			si-S100A11	0.7861	0.6779	0.7542	0.7098	0.7296	0.7344	0.732				si-S100A11	0.753	0.744	0.739	0.713	0.728	0.761	0.739667
		72h	NC	1.12468	1.41465	1.29263	1.2467	1.30479	1.23454	1.26967			72h	NC	1.325	1.234	1.274	1.297	1.108	1.298	1.256
			si-S100A11	1.063	0.978	0.991	0.922	0.92	0.942	0.969333				si-S100A11	0.958	1.019	1.053	1.158	1.004	1.234	1.071
		96h	NC	1.57245	1.61618	1.58867	1.59996	1.59674	1.59189	1.59432			96h	NC	1.7536	1.80707	1.77583	1.78484	1.7625	1.79817	1.78033
			si-S100A11	0.997	1.01	1.132	1.176	1.089	1.009	1.06883				si-S100A11	1.278	1.302	1.184	1.396	1.12	1.46	1.29
		24h	NC	0.34657	0.356784	0.33897	0.364384	0.354792	0.348562	0.351677			24h	NC	0.422	0.431	0.414	0.427	0.433	0.444	0.4285
			si-S100A11	0.363	0.397	0.352	0.358	0.361	0.349	0.363333				si-S100A11	0.422	0.417	0.432	0.413	0.421	0.422	0.421167
		48h	NC	0.711	0.704	0.723	0.694	0.687	0.679	0.699667			48h	NC	0.787	0.802	0.811	0.794	0.822	0.817	0.8055
			si-S100A11	0.779	0.766	0.818	0.803	0.74	0.769	0.779167				si-S100A11	0.768	0.762	0.739	0.773	0.781	0.783	0.767667
		72h	NC	1.28	1.233	1.045	1.059	1.264	1.189	1.17833			72h	NC	1.334	1.269	1.302	1.342	1.287	1.283	1.30283
			si-S100A11	1.052	0.961	0.923	0.879	0.897	0.942	0.942333				si-S100A11	0.941	1.0003	0.998	1.191	0.975	0.978	1.01388
		96h	NC	1.338	1.482	1.357	1.552	1.569	1.489	1.4645			96h	NC	1.813	1.798	1.853	1.831	1.755	1.814	1.81067
			si-S100A11	1.078	1.105	1.124	1.096	0.999	1.263	1.11083				si-S100A11	1.379	1.342	1.402	1.442	1.489	1.312	1.39433
